# Supplementary material for: Sclerostin Depletion Induces Inflammation in the Bone Marrow of Mice
Source: Int J Mol Sci. 2021 Aug 24;22(17):9111. doi: 10.3390/ijms22179111 (PMC8431516; doi:10.3390/ijms22179111)
Supplement: Supplementary file 1 [file ijms-22-09111-s001.zip]

Archive with 1 entries (1 files):
- ijms-1346622-supplementary.pdf
